# Supplementary material for: A Cell-Based Evaluation of the Tyrosinase-Mediated Metabolic Activation of Leukoderma-Inducing Phenols, II: The Depletion of Nrf2 Augments the Cytotoxic Effect Evoked by Tyrosinase in Melanogenic Cells
Source: Biomolecules. 2025 Jan 13;15(1):114. doi: 10.3390/biom15010114 (PMC11764042; doi:10.3390/biom15010114)
Supplement: Supplementary file 1 [file biomolecules-15-00114-s001.zip]

Archive with 1 entries (1 files):
- biomolecules-3401240-supplementary.pdf
